# Supplementary material for: Classification and characterisation of brain network changes in chronic back pain: A multicenter study
Source: Wellcome Open Res. 2018 Oct 10;3:19. Originally published 2018 Mar 1. [Version 2] doi: 10.12688/wellcomeopenres.14069.2 (PMC5930551; doi:10.12688/wellcomeopenres.14069.2)
Supplement: Supplementary file 1 [file wellcomeopenres-3-16193-s0000.tgz]

Archive with 1 entries (1 files):
- 53fa7bdb-76b2-425d-b3a6-d17858e50d8d_Supplementary_File_1.docx
